# Supplementary material for: Are there candidates for high-dose chemotherapy in ovarian carcinoma?
Source: J Exp Clin Cancer Res. 2012 Oct 16;31(1):87. doi: 10.1186/1756-9966-31-87 (PMC3523074; doi:10.1186/1756-9966-31-87)
Supplement: Additional file 1 — Table S1. Prognostic parameters (PFS) in stage IIIc patients, Cox regression analyses. [file 1756-9966-31-87-S1.xls]

## Sheet: AddFile1
Table S1: Prognostic parameters (PFS) in stage IIIc patients, Cox regression analyses
	Univariate analysis				Multivariate analysis
	N	HR	95CI	p-value	N	HR	95CI	p-value
OMS (0-1 vs 2-3)	90	1.39	0.71-2.73	0.34
Age (>50y vs ≤50y)	129	1.18	0.76-1.83	0.46
Histology (serous vs others)	129	1.35	0.87-2.09	0.18
Surgery (complete vs non complete)	127	0.36	0.24-0.55	1.75 E-06	117	0.53	0.32-0.88	0.014
Complete clinical remission (Yes vs No)	127	0.29	0.19-0.45	5.18 E-08	117	0.43	0.21-0.88	0.018
CA125 (normal vs >normal)	119	2.2	1.27-3.81	0.005	117	0.9	0.43-1.91	0.78
Treatment (CCA vs HDC)	129	1.67	1.07-2.61	0.025	117	1.5	0.93-2.42	0.1
PFS, progression-free survival; N, number of cases with data available; 95CI, 95% confidence interval; HR, hazard ratio; OMS, performance status; CCA, conventional chemotherapy alone; HDC, high-dose chemotherapy.
